# Supplementary material for: Coupled Effects of Tree Species and Understory Morel on Modulating Soil Microbial Communities and Nutrient Dynamics
Source: Microorganisms. 2026 Jan 2;14(1):99. doi: 10.3390/microorganisms14010099 (PMC12844048; doi:10.3390/microorganisms14010099)
Supplement: Supplementary file 1 [file microorganisms-14-00099-s001.zip]

Archive with 1 entries (1 files):
- microorganisms-4049700-supplementary.pdf
